# Supplementary material for: Voltammetry and Spectroelectrochemistry of TCNQ in Acetonitrile/RTIL Mixtures
Source: Molecules. 2020 Jan 12;25(2):303. doi: 10.3390/molecules25020303 (PMC7024151; doi:10.3390/molecules25020303)
Supplement: Supplementary file 1 [file molecules-25-00303-s001.zip]

Archive with 2 entries (2 files):
- TCNQ SI revision 2.pdf
- Rightslink® by Copyright Clearance Center.pdf
